# Supplementary material for: First microsatellite markers for Paspalum plicatulum (Poaceae) characterization and cross-amplification in different Paspalum species of the Plicatula group
Source: BMC Res Notes. 2016 Dec 13;9:511. doi: 10.1186/s13104-016-2312-z (PMC5154045; doi:10.1186/s13104-016-2312-z)
Supplement: Supplementary file 2 — Additional file 2. Allocation of Paspalum individuals based on the groups formed in the analysis of the STRUCTURE and DAPC. Groups 1 (red), 2 (blue) and 3 (green) for both analyses. [file 13104_2016_2312_MOESM2_ESM.xlsx]

## Sheet: Plan1
Additional file 2. Allocation of Paspalum individuals based on the groups formed in the analysis of the STRUCTURE and DAPC. Groups 1 (red), 2 (blue) and 3 (green) for both analyses.
ID	Species	STRUCTURE	DAPC
1	Paspalum plicatulum	1	1
2	Paspalum plicatulum	*	1
3	Paspalum rhodopedum	1	2
4	Paspalum plicatulum	1	1
5	Paspalum plicatulum	1	1
6	Paspalum plicatulum	3	3
7	Paspalum lenticulare	2	2
8	Paspalum compressifolium	1	1
9	Paspalum plicatulum	1	1
10	Paspalum plicatulum	1	1
11	Paspalum plicatulum	1	1
12	Paspalum plicatulum	1	1
13	Paspalum plicatulum	1	1
14	Paspalum plicatulum	3	3
15	Paspalum plicatulum	3	3
16	Paspalum plicatulum	1	1
17	Paspalum compressifolium	1	1
18	Paspalum plicatulum	3	3
19	Paspalum plicatulum	1	1
20	Paspalum plicatulum	*	3
21	Paspalum plicatulum	2	2
22	Paspalum atratum	2	2
23	Paspalum plicatulum	1	2
24	Paspalum plicatulum	2	2
25	Paspalum plicatulum	3	3
26	Paspalum plicatulum	3	3
27	Paspalum plicatulum	2	2
28	Paspalum plicatulum	2	2
29	Paspalum guenoarum	3	2
30	Paspalum plicatulum	3	3
31	Paspalum plicatulum	3	3
32	Paspalum plicatulum	3	2
33	Paspalum lenticulare	2	2
34	Paspalum lenticulare	2	2
35	Paspalum guenoarum	2	2
36	Paspalum compressifolium	1	2
37	Paspalum rhodopedum	2	2
38	Paspalum rhodopedum	2	2
39	Paspalum compressifolium	2	2
40	Paspalum lepton	1	2
41	Paspalum guenoarum	2	2
42	Paspalum guenoarum	2	2
43	Paspalum atratum	2	2
44	Paspalum guenoarum	2	2
45	Paspalum atratum	2	2
46	Paspalum rojasii	2	2
47	Paspalum guenoarum	2	2
48	Paspalum rojasii	2	2
*Individuals not grouped on the analysis.
